# Supplementary material for: Cytotoxic Tumour-Selective 1,5-Diaryl-3-Oxo-1,4-Pentadienes Mounted on a Piperidine Ring
Source: Medicines (Basel). 2021 Dec 16;8(12):78. doi: 10.3390/medicines8120078 (PMC8707244; doi:10.3390/medicines8120078)
Supplement: Supplementary file 1 [file medicines-08-00078-s001.zip]

Archive with 1 entries (1 files):
- medicines-1425704-supplementary.pdf
